# Supplementary material for: Simultaneous Conduction and Valence Band Regulation of Indium-Based Quantum Dots for Efficient H2 Photogeneration
Source: Nanomaterials (Basel). 2021 Apr 26;11(5):1115. doi: 10.3390/nano11051115 (PMC8146827; doi:10.3390/nano11051115)
Supplement: Supplementary file 1 [file nanomaterials-11-01115-s001.zip]

Archive with 1 entries (1 files):
- nanomaterials-1196544-supplementary.pdf
